# Supplementary material for: Genomic Insights into Antimicrobial Resistance and Virulence of Monophasic Salmonella enterica I 4,[5],12:i:- Isolates from Clinical and Environmental Sources in Jeollanam-do, Korea
Source: Microorganisms. 2025 Nov 29;13(12):2729. doi: 10.3390/microorganisms13122729 (PMC12735187; doi:10.3390/microorganisms13122729)
Supplement: Supplementary file 1 [file microorganisms-13-02729-s001.zip]

Archive with 1 entries (1 files):
- microorganisms-3934351-supplementary.pdf
